# Supplementary material for: Cell Shortening and Calcium Homeostasis Analysis in Adult Cardiomyocytes via a New Software Tool
Source: Biomedicines. 2022 Mar 10;10(3):640. doi: 10.3390/biomedicines10030640 (PMC8945339; doi:10.3390/biomedicines10030640)
Supplement: Supplementary file 1 [file biomedicines-10-00640-s001.zip]

Archive with 1 entries (1 files):
- biomedicines-1552940-supplementary.pdf
